# Supplementary material for: Antimicrobial and Antibiofilm Activity of Marine Streptomyces sp. NBUD24-Derived Anthraquinones Against MRSA
Source: Mar Drugs. 2025 Jul 25;23(8):298. doi: 10.3390/md23080298 (PMC12387178; doi:10.3390/md23080298)
Supplement: Supplementary file 1 [file marinedrugs-23-00298-s001.zip]

Archive with 1 entries (1 files):
- marinedrugs-3730204-supplementary.pdf
